# Supplementary material for: Middle East Respiratory Syndrome Coronavirus Infection Dynamics and Antibody Responses among Clinically Diverse Patients, Saudi Arabia
Source: Emerg Infect Dis. 2019 Apr;25(4):753–66. doi: 10.3201/eid2504.181595 (PMC6433025; doi:10.3201/eid2504.181595)
Supplement: Appendix 2 — Additional tabular information regarding Middle East respiratory syndrome coronavirus infection dynamics and antibody responses among clinically diverse patients, Saudi Arabia. [file 18-1595-Techapp-s2.xlsx]

## Sheet: Appendix 2 Table 1
Article DOI: https://doi.org/10.3201/eid2504.181595
Appendix 2 Table 1. Epidemiologic and clinical charasteristics of Group 1 (room air), Group 2 (required ventilator support) and Group 3 (died) patients
Group	Patient	Gender	Age (years)	Any underlying condition	DM	HTN	Pulmonary Disease†	Cardiac Disease§	Renal Disease¶	Possible exposure	Reason for admission	Reported symptoms	ICU	Maximum oxygen support	Abnormal chest radiograph	Parenteral Steroids††	CRRT	Days to MERS-CoV negativity‡‡	upE Ct at peak RNA§§	Neutralizing¶¶ antibodies detected	Days to outcome since illness onset	Outcome
G1*	Pt11	F	26	No	No	No	No	No	No	Healthcare personnel	MERS contact	No	No	RA	No	No	No	3 (URT)	-	No##	16	Discharged
G1*	Pt19	M	33	No	No	No	No	No	No	Healthcare personnel	MERS contact	Yes	No	RA	No	No	No	1 (URT)	n/a	No##	4	Discharged
G1*	Pt26	M	55	Yes	Yes	No	No	No	No	Healthcare personnel	MERS contact	Yes	No	RA	No	No	No	20 (URT)	n/a	No##	21	Discharged
G1*	Pt32	F	27	No	No	No	No	No	No	Healthcare personnel	MERS contact	No	No	RA	No	No	No	2 (URT)	34 (URT)	No##	14	Discharged
G1	Pt1	M	35	No	No	No	No	No	No	Visited healthcare facility	MERS contact	Yes	No	RA	No	No	No	14 (URT)	n/a	Yes	18	Discharged
G1	Pt2	M	62	Yes	Yes	Yes	No	No	No	Visited healthcare facility	Suspected MERS	Yes	No	RA	Yes	No	No	16 (URT)	n/a	Yes	19	Discharged
G1	Pt3	M	28	No	No	No	No	No	No	Healthcare personnel	MERS contact	Yes	No	RA	No	No	No	11 (URT)	n/a	No##	17	Discharged
G1	Pt22	F	26	No	No	No	No	No	No	Household contact	MERS contact	Yes	No	RA	No	No	No	9 (URT)	29 (URT)	No##	14	Discharged
G1	Pt23	F	27	No	No	No	No	No	No	Household contact	MERS contact	Yes	No	RA	No	No	No	37 (URT)	25 (URT)	No##	40	Discharged
G1	Pt24	F	39	No	No	No	No	No	No	Household contact	MERS contact	Yes	No	RA	No	No	No	8 (URT)	32 (URT)	Yes	12	Discharged
G1	Pt25	F	29	No	No	No	No	No	No	Household contact	MERS contact	Yes	No	RA	Yes	No	No	11 (URT)	33 (URT)	No##	14	Discharged
G1	Pt39	M	47	Yes	Yes	No	No	No	No	No recognized risks	Suspected MERS	Yes	No	RA	Yes	No	No	9 (URT)	27 (URT)	Yes	12	Discharged
G1	Pt41	M	36	No	No	No	No	No	No	No recognized risks	Suspected MERS	Yes	No	RA	Yes	No	No	11 (URT)	n/a	Yes	12	Discharged
G2	Pt29	M	50	Yes	Yes	Yes	No	No	No	Multiple	Suspected MERS	Yes	Yes	BiPAP	Yes	Yes	No	18 (URT)	28 (URT)	Yes	23	Discharged
G2	Pt5	M	39	Yes	Yes	No	No	No	No	Visited healthcare facility	Suspected MERS	Yes	Yes	MV	Yes	No	No	44 (URT)	n/a	Yes	69	Discharged
G2	Pt9	M	41	Yes	Ps	No	No	No	No	Household contact	Suspected MERS	Yes	Yes	MV	Yes	Yes	No	38 (-)	n/a	Yes	75	Discharged
G2	Pt13	M	30	Yes	No	No	Yes‡	No	No	No recognized risks	Suspected MERS	Yes	Yes	MV	Yes	No	No	6 (LRT)	n/a	No##	25	Discharged
G2	Pt21	M	38	Yes	Yes	No	No	No	No	No recognized risks	Suspected MERS	Yes	Yes	MV	Yes	Yes	Yes	34 (URT)	22 (LRT)	Yes	70	Discharged
G2	Pt27	F	61	Yes	Yes	No	Yes	No	No	No recognized risks	Suspected MERS	Yes	Yes	MV	Yes	Yes	No	21 (-)	n/a	Yes	34	Discharged
G2	Pt40	M	73	Yes	Ps	Yes	No	No	No	No recognized risks	Suspected MERS	Yes	Yes	MV	Yes	Yes	No	27 (-)	n/a	-	35	Discharged
-	Pt30	M	73	Yes	Yes	Yes	No	Yes	No	Multiple	RTA#	Yes	Yes	MV	Yes	No	No	4 (LRT)	n/a	No##	88	Discharged
G3	Pt4	M	78	Yes	Yes	Yes	No	Yes	No	Household contact	MERS contact	Yes	Yes	MV	Yes	Yes	No	38 (LRT)	n/a	Yes	47	Died
G3	Pt6	M	69	Yes	Yes	Yes	No	No	Yes	Visited healthcare facility	Suspected MERS	Yes	Yes	MV	Yes	Yes	No	n/a	24 (LRT)	Yes	12	Died
G3	Pt7	M	64	Yes	Yes	Yes	No	No	No	No recognized risks	Suspected MERS	Yes	Yes	MV	Yes	No	No	n/a	23 (LRT)	Yes	14	Died
G3	Pt8	F	59	Yes	Yes	Yes	Yes‡	Yes	No	Hospital inpatient	Suspected MERS	Yes	Yes	MV	Yes	Yes	No	n/a	22 (LRT)	Yes	31	Died
G3	Pt10	M	58	Yes	Yes	Yes	No	No	No	No recognized risks	Suspected MERS	Yes	Yes	MV	Yes	Yes	Yes	n/a	n/a	Yes	25	Died
G3	Pt12	F	71	Yes	Yes	Yes	No	Yes	No	Visited healthcare facility	Suspected MERS	Yes	Yes	MV	Yes	No	No	n/a	21 (LRT)	Yes	22	Died
G3	Pt14	F	72	Yes	Yes	Yes	No	Yes	No	Hospital inpatient	Suspected MERS	Yes	Yes	MV	Yes	Yes	No	n/a	23 (LRT)	Yes	30	Died
G3	Pt15	M	60	-	Ps	-	-	-	-	No recognized risks	Suspected MERS	Yes	Yes	MV	Yes	Yes	Yes	n/a	n/a	Yes	10	Died
G3	Pt20	M	55	Yes	Yes	Yes	Yes	No	No	Hospital inpatient	Perforated ulcer**	Yes	Yes	MV	Yes	Yes	No	n/a	n/a	Yes	73	Died
G3	Pt28	F	58	Yes	Yes	Yes	No	No	Yes	Direct camel contact	Suspected MERS	Yes	Yes	MV	Yes	Yes	Yes	n/a	17 (LRT)	Yes	51	Died
G3	Pt31	F	71	Yes	Yes	Yes	No	Yes	No	No recognized risks	Suspected MERS	Yes	Yes	MV	Yes	Yes	No	n/a	22 (LRT)	Yes	33	Died
G3	Pt42	M	56	Yes	Yes	Yes	No	Yes	Yes	Direct camel contact	Suspected MERS	Yes	Yes	MV	Yes	Yes	Yes	n/a	n/a	-	44	Died
M: male
F: female
DM: diabetes mellitus - patients with documented history of DM
Ps: possible DM status in 3 patients who exhibited multiple periods of hyperglycemia, exceeding 395 mg/dL, but had no documented history of DM
HTN: hypertension
RA: room air
BiPAP: bilevel positive airway pressure
MV: mechanical ventilation
URT: upper respiratory tract
LRT: lower respiratory tract
CRRT: continuous renal replacement therapy
-: unknown
* no symptoms reported on admission
† Pulmonary disease includes chronic obstructive pulmonary disease, asthma/reactive airway disease, or use of supplemental oxygen at home
‡ on supplemental oxygen at home
§ Cardiac disease includes congestive heart failure, coronary artery disease, a history of coronary artery bypass grafting or a history of myocardial infarction. Reports of isolated hypertension were not included
¶ Renal disease includes chronic kidney disease
# RTA: road traffic accident; this patient was tested for MERS-CoV after developing a 'chest infection'; patient was excluded from analyses regarding illness severity
** initially admitted for a perforated ulcer; this patient was tested for MERS after developing respiratory symptoms in hospital
†† parenteral dexamethasone, hydrocortisone or methylprednisolone administered while still positive for MERS-CoV
‡‡ days since illness onset (or days since first positive MERS test if no symptoms reported on admission) to the first of a series of negative diagnostic tests; patients in G1 submitted only upper respiratory specimens, and patients in G2 and G3 submitted a mix of upper and lower respiratory specimens
§§ minimum upE Ct value, based on lower respiratory tract specimens in those who were mechanically ventilated, or upper respiratory tract otherwise
¶¶ based on either the microneutralization or the pseudoparticle neutralization assay
## for this patient, no serum specimens were collected after day 21 post-onset, and so it is not possible to know if they would have later developed an antibody response

## Sheet: Appendix 2 Table 2
Article DOI: https://doi.org/10.3201/eid2504.181595
Appendix 2 Table 2. Clinical course, medications and pathogen detection, by clinical severity outcome
			Group 1 Room air (N=13)		Group 2 Ventilated* (N=7)		Group 3 Died (N=12)		Fisher's Exact, Log Rank, KW p value
			n/N (%)		n/N (%)		n/N (%)		Mortality (G1&2 vs G3)	Vent. Supp. (G1 vs G2)
Clinical course
	Admitted to hospital		13/13 (100)		7/7 (100)		12/12 (100)		-	-
	Required intensive care		0/13 (0)		7/7 (100)		12/12 (100)		-	-
	Required mechanical ventilation (MV)		0/13 (0)		6/7 (86)		12/12 (100)		-	-
	Required PRBC transfer		0/13 (0)		2/7 (29)		8/12 (67)		0.0015	0.1105
	Required CRRT		0/13 (0)		1/7 (14)		4/12 (33)		0.0531	0.35
	Abnormal chest radiograph		4/13 (31)		7/7 (100)		12/12 (100)		0.0117	0.0047
	Days† to admission‡,§: median (range), n		6 (3 - 7), 3		4 (2 - 7), 7		4.5 (2 - 9), 10		0.6601	0.35
	Days† to MV¶: median (range), n		-		5.5 (2 - 16), 6		8.5 (3 - 17), 12		0.4315	-
	Duration of MV (days): median (range), n		-		21 (14 - 31), 6		19 (6 - 58), 12		0.8146	-
	Days† to discharge or death: median (range), n		14 (4 - 40), 13		35 (23 - 75), 7		30.5 (10 - 73), 12		-	0.0008
	Length of hospital stay (days)§: median (range), n		12 (3 - 30), 13		33 (19 - 70), 7		25 (7 - 42), 11		-	0.0006
Medications
	Ribavirin plus peg-IFNα		0/13 (0)		4/7 (57)		4/11 (36)		0.4055	0.0072
	Oseltamivir		9/13 (69)		4/7 (57)		4/12 (33)		0.1437	0.6514
	Antibiotics		10/13 (77)		7/7 (100)		12/12 (100)		0.2742	0.5211
	Parenteral steroids#		0/13 (0)		5/7 (71)		10/12 (83)		0.0028	0.0014
	Inhaled steroids**		0/13 (0)		2/7 (29)		1/12 (8)		1	0.1105
	Bronchodilators††		1/13 (8)		7/7 (100)		9/12 (75)		0.0759	0.0001
	Antipyretics‡‡		6/13 (46)		7/7 (100)		11/12 (92)		0.2045	0.0445
MERS-CoV RNA detection from clinical diagnostic reports
	Among survivors, days† to MERS-CoV negativity§§,¶¶: median (range), n		11 (1 - 37), 13		27 (6 - 44), 7		-		-	0.0127
	based on known URT specimens only		11 (1 - 37), 13		34 (18 - 44), 3		-		-	0.0458
	Among survivors, days† to last positive/probable specimen§§: median (range), n		9 (0 - 36), 13		20 (4 - 42), 7		-		-	0.0353
	based on known URT specimens only		9 (0 - 36), 13		32 (16 - 42), 3		-		-	0.0456
	Among survivors, days to MER-CoV negativity >11 days§§,¶¶		4/13 (31)		6/7 (86)		-		-	0.0573
	based on known URT specimens only		4/13 (31)		4/5 (80)		-		-	0.1176
	Among survivors, days to MER-CoV negativity >14 days§§,¶¶		3/13 (23)		6/7 (86)		-		-	0.0166
	based on known URT specimens only		3/13 (23)		4/5 (80)		-		-	0.0474
	Among survivors, days to MER-CoV negativity >21 days§§,¶¶		1/13 (8)		3/6 (50)		-		-	0.0709
	based on known URT specimens only		1/13 (8)		3/5 (60)		-		-	0.0441
	Lowest Ct value##: median (range), n		30.5 (25 - 34), 6		22, 1		22 (17 - 24), 7		-	-
	Days† to lowest Ct value##: median (range), n		4 (0 - 14), 7		16, 1		17 (7 - 21), 7		-	-
MERS-CoV RNA detection in CDC specimens***
	MERS-CoV detected in URT		6/8 (75)		3/4 (75)		10/12 (83)		1	1
	MERS-CoV detected in LRT		-		4/4 (100)		6/6 (100)		-	-
	MERS-CoV detected in whole blood		4/8 (50)		2/4 (50)		8/12 (67)		0.6802	1
	MERS-CoV detected in serum		1/6 (17)		2/3 (67)		6/11 (55)		0.4059	0.2262
	MERS-CoV detected in stool		3/5 (60)		1/2 (50)		1/3 (33)		1	1
	MERS-CoV detected in urine		0/5 (0)		0/2 (0)		3/6 (33)		0.2125	-
Co-detections in hospital blood cultures
	Blood culture performed		6/13 (46)		7/7 (100)		12/12 (100)		0.0288	0.0445
	Blood culture positive†††		0/6 (0)		1/7 (14)		1/12 (8)		1	1
H1N1 co-detections‡‡‡
	H1N1-positive		1§§§/13 (8)		0/7 (0)		0/12 (0)		1	1
MV: mechanical ventilation
PRBC: peripheral red blood cells
CRRT: continuous renal replacement therapy
IFN: interferon
URT: upper respiratory tract
LRT: lower respiratory tract
Ct: cycle threshold
* Ventilated – mechanical or non-mechanical ventilator support; excludes Pt 30 who was admitted after a road traffic accident
† days since illness onset (or days since first positive MERS test if no symptoms reported on admission)
‡ among patients who were not identified through contact tracing
§ excludes Pt20 who was hospitalized before onset (in addition to Pt30 already excluded)
¶ excludes Pt29 who received BiPAP but not MV
# includes dexamethasone, hydrocortisone or methylprednisolone
** includes inhaled budesonide
†† includes inhaled ipratropium and salbutamol
‡‡ includes intravenous paracetamol or oral aspirin
§§ patients in G1 submitted only URT specimens, and patients in G2 and G3 submitted a mix of URT and LRT specimens
¶¶ first of a series of negatives among survivors
## excluding patients whose lowest ct value could not be identified; lowest ct value for patients in G1 was based on URT specimens, and the lowest ct value of patients in G2 and G3 was based on LRT specimens (only G2 and G3 were compared); the one patient on BiPAP was excluded
*** includes patients with specimens shipped to CDC for testing; excludes patients whose specimens were only collected after MERS-CoV negativity, as determined by diagnostic testing.
††† 1 G3 patient was positive for Klebsiella pneumoniae post-intubation, and 1 G2 patient was positive for Enterococcus faecalis and Staphylococcus epidermidis post-intubation.
‡‡‡ specimens tested for MERS-CoV by the Saudi Arabia Ministry of Health, were also tested for influenza virus H1N1. Clinical results were reviewed if available.
§§§ Pt23 was positive for H1N1 at the end of her hospital stay, just before she was discharged, and after she had cleared MERS-CoV from her upper respiratory tract

## Sheet: Appendix 2 Table 3
Article DOI: https://doi.org/10.3201/eid2504.181595
Appendix 2 Table 3. Symptoms before and during hospitalization, by MERS-CoV positivity
		Before hospital admission (n/N)	Admitted to PMAH
			MERS-CoV pos* (n/N)	Peak RNA† (n/N)	MERS-CoV neg‡ (n/N)
Group 1 - no symptoms on admission
	Absence of symptoms	4/4	2/3	2/2	3/4
	Any symptom reported	0/4	2/3	0/2	1/4
	Reported fever§	0/4	-	-	-
	Measured fever¶	-	1/3	0/2	0/4
	for ≥2 consecutive days	-	0/3	-	0/4
	Measured hypothermia#	-	0/3	0/2	0/4
	Cough	0/4	0/3	0/2	1/4
	Dyspnea	0/4	0/3	0/2	0/4
	Diarrhea	0/4	0/3	0/2	0/4
	Vomitting	0/4	0/3	0/2	0/4
	Chills	0/4	0/3	0/2	0/4
	Sore throat	0/4	1/3	0/2	0/4
	Head ache	0/4	0/3	0/2	0/4
	Muscle ache	0/4	0/3	0/2	0/4
	Abdominal pain	0/4	0/3	0/2	0/4
Group 1 - symptoms on admission
	Absence of symptoms	0/9	0/9	1/5	5/9
	Any symptom reported	9/9	9/9	4/5	4/9
	Reported fever§	8/9	-	-	-
	Measured fever¶	-	7/9	4/5	1/9
	for ≥2 consecutive days	-	4/9	-	1/9
	Measured hypothermia#	-	0/9	0/5	0/9
	Cough	7/9	7/9	3/5	4/9
	Dyspnea	1/9	0/9	0/5	0/9
	Diarrhea	2/9	1/9	0/5	1/9
	Vomitting	4/9	1/9	1/5	0/9
	Chills	0/9	0/9	0/5	0/9
	Sore throat	2/9	0/9	0/5	0/9
	Head ache	2/9	2/9	0/5	0/9
	Muscle ache	0/9	0/9	0/5	0/9
	Abdominal pain	1/9	1/9	1/5	0/9
Group 2** - ventilated
	Absence of symptoms	0/7	0/7	0/2	0/7
	Any symptom reported	7/7	7/7	2/2	7/7
	Mechanical ventilation	0/7	6/7	1/2	1/7
	Reported fever§	6/7	-	-	-
	Measured fever¶	-	6/7	2/2	6/7
	for ≥2 consecutive days	-	4/7	-	4/7
	Measured hypothermia#	-	0/7	0/2	0/7
	Diarrhea	1/7	0/7	0/2	0/7
	Cough††	6/7	2/4	1/1	0/1
	Dyspnea††	7/7	4/4	1/1	0/1
Group 3‡‡ - died
	Absence of symptoms	0/12	0/12	0/7	0/1
	Any symptom reported	12/12	12/12	7/7	1/1
	Mechanical ventilation	-	12/12	7/7	1/1
	Reported fever§	11/12	-	-	-
	Measured fever¶	-	11/12	3/7	1/1
	for ≥2 consecutive days	-	9/12	-	1/1
	Measured hypothermia#	-	3/12	0/7	0/1
	Diarrhea	4/12	2/12	1/7	0/1
	Cough††	10/12	5/7	-	-
	Dyspnea††	11/12	7/7	-	-
	Chills††	1/12	1/7	-	-
* including days up to but not including the day that MERS-CoV negativity was reached
† minimum (min.) cycle threshold (Ct) value was identified for a subset of patients in whom sufficient Ct values were available. Symptoms on the day of minimum Ct value, plus the day before and the day after, were included
‡ including the day when MERS-CoV negativity was reached and all subsequent days
§ reported in history and presentation on admission
¶ defined as a measured oral temperature >38.0 °C or a measured axillary temperature >37.5 °C
# defined as a measured oral temperature <35.0 °C or a measured axillary temperature <34.5 °C
** excludes Pt30 who was admitted and placed on MV (due to a road traffic accident) prior to MERS symptom onset
includes Pt29 who received BiPAP but not MV; he reported fever, cough and dyspnea prior to admission; at minimum Ct, he reported fever, cough and dyspnea, and he was not yet on BiPAP
in G2, there were no reports of vomiting, chills, sore throat, head ache, muscle ache or abdominal pain throughout the hospital stay
†† only included if reported by patient prior to MV, or if the patient did not receive MV
‡‡ in G3, there were no reports of vomiting, sore throat, head ache, muscle ache or abdominal pain throughout hospitalization

## Sheet: Appendix 2 Table 4
Article DOI: https://doi.org/10.3201/eid2504.181595
Appendix 2 Table 4. Chest radiograph descriptions of patients who remained on room air (Group 1)
Patient	Gender	Age (years)	DM	HTN	Fever*	Cough*	Dyspnea*	Chest radiograph number	Days after onset	Days after admission	Abnormal chest radiograph	Chest radiograph description
Pt11	F	26	No	No	No	No	No	1	3	3	No	unremarkable
Pt19	M	33	No	No	No	Yes	No	1	1	0	No	unremarkable
Pt26	M	55	Yes	No	Yes	No	No	1	6	1	No	no definite gross abnormality
Pt32	F	27	No	No	No	No	No	1	1	0	No	normal†
Pt1	M	35	No	No	Yes	Yes	No	1	10	0	No	normal†
								2	14	4	No	normal
Pt2	M	62	Yes	Yes	Yes	Yes	No	1	7	0	Yes	left-sided infiltrates†
								2	11	4	No	no gross opacities detected
								3	13	6	Yes	suspect opacity in middle zone of left lung
Pt3	M	28	No	No	Yes	Yes	No	1	5	0	No	unremarkable†
Pt22	F	26	No	No	Yes	Yes	No	1	3	0	No	no definite airspace consolidation noted
Pt23	F	27	No	No	No	Yes	No	1	13	3	No	unremarkable
Pt24	F	39	No	No	Yes	Yes	No	1	6	2	No	no gross opacities
Pt25	F	29	No	No	Yes	Yes	No	1	5	3	No	no gross active lesion
								2	-	-	Yes	infiltrates†
Pt39	M	47	Yes	No	Yes	Yes	No	1	3	0	Yes	right-sided consolidation
								2	8	5	Yes	non-homogenous opacity in right lower lung zone
Pt41	M	36	No	No	Yes	Yes	Yes	1	6	0	Yes	right-sided pneumonia†
								2	9	3	Yes	right mid-zonal heterogenous opacity, with bilateral infiltrates
DM: diabetes mellitus (documented history)
HTN: hypertension (documented history)
M: male
F: female
-: unknown
* reported either prior to admission or while admitted
† findings described in admission or chart notes

## Sheet: Appendix 2 Table 5
Article DOI: https://doi.org/10.3201/eid2504.181595
Appendix 2 Table 5. Characteristics of survivors with prolonged shedding, using 2 different cut-offs
			Total (N=19)		Days to neg >14 (N=7 of 19)			Days to neg >21 (N=4 of 19)
			n/N (%)		n/N (%)	p value*		n/N (%)	p value*
Demographics
	Male		13/19 (68)		6/7 (86)	0.3331		3/4 (75)	1
	Female		6/19 (32)		1/7 (14)			1/4 (25)
	Saudi		10/19 (53)		4/7 (57)	1		2/4 (50)	1
	25-44 yrs		14/19 (74)		4/7 (57)	0.2451		4/4 (100)	0.6244
	45-64 yrs		4/19 (21)		3/7 (43)			0/4 (0)
	65+ yrs		1/19 (5)		0/7 (0)			0/4 (0)
	Age in years: median (range), n		36 (26 - 73), 19		41 (27 - 62), 7	0.0626		38.5 (27 - 41), 4	0.9202
Possible pre-illness exposure
	Secondary - healthcare personnel		5/19 (26)		1/7 (14)			0/4 (0)
	Secondary - household contact		5/19 (26)		2/7 (29)			2/4 (50)
	Secondary - hospital visitor		3/19 (16)		2/7 (29)			1/4 (25)
	Secondary - hospital inpatient		0/19 (0)		0/7 (0)			0/4 (0)
	Any secondary exposure†		13/19 (68)		5/7 (71)	1		3/4 (75)	1
	Direct camel contact		0/19 (0)		0/7 (0)			0/4 (0)
	Multiple possible exposures		2/19 (11)		1/7 (14)			0/4 (0)
	No recognized risk‡		4/19 (21)		1/7 (14)			1/4 (25)
	Primary vs secondary§
	Primary¶		4/17 (24)		1/6 (17)	1		1/4 (25)	1
	Secondary		13/17 (78)		5/6 (83)			3/4 (75)
Underlying conditions
	None reported		10/19 (53)		1/7 (14)	0.0198		1/4 (25)	0.3034
	Any reported underlying condition		9/19 (47)		6/7 (86)			3/4 (75)
	Diabetes mellitus (DM)#		7/18 (39)		5/6 (83)	0.013		2/3 (67)	0.528
	DM or possible DM**		8/19 (42)		6/7 (86)	0.0063		3/4 (75)	0.2621
	Hypertension		3/19 (16)		2/7 (29)	0.5232		0/4 (0)	1
	Cardiac disease††		1/19 (5)		0/7 (0)	1		0/4 (0)	1
	Pulmonary disease‡‡		1/19 (5)		0/7 (0)	1		0/4 (0)	1
	On oxygen at home§§		1/19 (5)		0/7 (0)	1		0/4 (0)	1
Common symptoms before admission¶¶
	None reported		4/18 (21)		1/7 (14)	1		0/4 (0)	0.53
	Fever		13/18 (72)		5/7 (71)	1		3/4 (75)	1
	Cough		11/18 (61)		5/7 (71)	0.6371		3/4 (75)	1
	Dyspnea		6/18 (33)		4/7 (57)	0.1414		3/4 (75)	0.0833
	Vomitting		5/18 (28)		2/7 (29)	1		1/4 (25)	1
	Diarrhea		3/18 (17)		2/7 (29)	0.5286		1/4 (25)	1
Clinical course¶¶
	Room air		13/18 (72)		3/7 (43)	0.0474		1/4 (25)	0.0441
	Ventilator support##		5/18 (28)		4/7 (57)			3/4 (75)
	Abnormal chest radiograph		9/18 (50)		5/7 (71)	0.3348		3/4 (75)	0.5765
Medications***
	Ribavirin plus peg-IFNα		2/19 (11)		2/7 (29)	0.1228		1/4 (25)	0.386
	Oseltamivir		12/19 (63)		5/7 (71)	0.6562		3/4 (75)	1
	Antibiotics		15/19 (79)		6/7 (86)	1		4/4 (100)	0.5304
	Parenteral steroids		3/19 (16)		3/7 (43)	0.0361		2/4 (50)	0.097
	G2 only†††, ¶¶		3/5 (60)		3/4 (75)	0.4		2/3 (67)	1
	Inhaled steroids		2/19 (11)		2/7 (29)	0.1228		2/4 (50)	0.0351
	G2 only†††, ¶¶		2/5 (40)		2/4 (50)	1		2/3 (67)	0.4
	Bronchodilators		5/19 (26)		3/7 (43)	0.3047		2/4 (50)	0.2722
	Antipyretics		9/19 (47)		3/7 (43)	1		2/4 (50)	1
We defined prolonged shedding in 3 ways: as reaching negativity >11, >14 or >21 days after illness onset. Cut-offs >14d and >21d are shown in this Table. Data using >11d cut-off are shown in Table 2.
DM: diabetes mellitus
IFN: interferon
* p values are for Fishers Exact tests or Kruskall Wallis tests comparing long-term and short-term, data for short term shedders are not shown
† secondary exposure - reported contact with a known MERS case
‡ no recognized risks – no reported contact with a known MERS case or camel (direct or indirect contact)
§ comparison excludes 2 patients with multiple exposures, Total N=17
¶ primary exposure - no reported contact with a known MERS case, includes direct camel contact and patients with no recognized risks
# comparison only includes patients with a documented history of DM. One patient of possible DM status was excluded from this comparison, Total N=18; prolonged shedding >14 days, N=6; prolonged shedding >21 days, N=3
** includes 7 patients with a documented history of DM and one patient (of possible DM status) who had no documented history of DM but exhibited multiple periods of hyperglycemia (>200 mg/dL) during hospitalization, with a maximum random glucose reading of 404 mg/dL
†† cardiac disease includes congestive heart failure, coronary artery disease, a history of coronary artery bypass grafting or a history of myocardial infarction. Reports of isolated hypertension were not included.
‡‡ pulmonary disease includes chronic obstructive pulmonary disease , asthma/reactive airway disease, or use of supplemental oxygen at home
§§ patient who was on supplemental oxygen at home (on BiPAP), required mechanical ventilation when hospitalized
¶¶ excludes Pt30 who was admitted and intubated prior to onset, as a result of a road traffic accident (N=18)
## includes mechanical or non-mechanical (i.e. BiPAP) ventilation
*** medication given during MERS-CoV detection period (based on diagnostic testing in respiratory specimens)
††† Assessing steroid use among G2 patients only

## Sheet: Appendix 2 Table 6
Article DOI: https://doi.org/10.3201/eid2504.181595
Appendix 2 Table 6. Additional characteristics of survivors with prolonged shedding, using 3 different cut-offs for prolonged detection
			Total		Days to neg >11		Days to neg >14		Days to neg >21
Reason for testing
	Case contact: n/N, %		10/19 (53)		3/8 (38)		2/7 (29)		1/4 (25)
	MERS symptoms: n/N, %		9/19 (47)		5/8 (63)		5/7 (71)		3/4 (75)
Clinical course*
	Days† to admission‡: median (range), n		4.5 (3 - 7), 8		5 (3 - 7), 5		5 (3 - 7), 5		5 (3 - 7), 3
	Days† to MV: median (range), n		8.5 (4 - 16), 4		10 (7 - 16), 3		10 (7 - 16), 3		10 (7 - 16), 3
	Duration of MV (days): median (range), n		24 (14 - 31), 4		27 (21 - 31), 3		27 (21 - 31), 3		27 (21 - 31), 3
	Days† to discharge: median (range), n		17.5 (4 - 75), 18		31.5 (18 - 75), 8		40 (19 - 75), 7		69.5 (40 - 75), 4
	Length of hospital stay (days): median (range), n		12.5 (3 - 70), 18		24.5 (7 - 70), 8		30 (12 - 70), 7		64.5 (30 - 70), 4
MERS-CoV detection in CDC specimens§
	MERS-CoV detected in URT: n/N, %		8/11 (73)		4/6 (67)		4/6 (67)		3/4 (75)
	MERS-CoV detected in LRT: n/N, %		3/3 (100)		3/3 (100)		3/3 (100)		3/3 (100)
	MERS-CoV detected in whole blood: n/N, %		6/11 (55)		3/6 (50)		3/6 (50)		2/4 (50)
	MERS-CoV detected in serum: n/N, %		3/9 (33)		2/6 (33)		2/6 (33)		2/4 (50)
	MERS-CoV detected in stool: n/N, %		4/7 (57)		3/5 (60)		3/5 (60)		2/3 (67)
	MERS-CoV detected in urine: n/N, %		0/7 (0)		0/3 (0)		0/3 (0)		0/3 (0)
Co-detections in hospital blood cultures*
	Blood culture performed: n/N, %		11/18 (61)		7/8 (88)		6/7 (86)		3/4 (75)
	Blood culture positive: n/N, %		1/11 (9)		1/7 (14)		1/6 (17)		1/3 (33)
We defined prolonged shedding in 3 ways: as reaching negativity >11, >14 or >21 days after illness onset.
Bolded data: Significant differences (p<0.05) between long-term and short-term shedders, within a given cut-off method
p values are for Fishers Exact tests or Kruskall Wallis tests comparing long-term and short-term, data for short term shedders are not shown
* excludes Pt30 who was admitted and intubated prior to onset, as a result of a road traffic accident
† days since illness onset (or days since first positive MERS test if no symptoms reported on admission)
‡ among patients who were not identified through contact tracing
§ includes patients with specimens shipped to CDC; excludes patients whose specimens were only collected after MERS-CoV negativity (based on diagnostic testing)
